# Supplementary material for: Changing platforms without stopping the train: experiences of data management and data management systems when adapting platform protocols by adding and closing comparisons
Source: Trials. 2019 May 29;20:294. doi: 10.1186/s13063-019-3322-7 (PMC6540437; doi:10.1186/s13063-019-3322-7)
Supplement: Supplementary file 1 — Appendices include glossary, trial schemas, additional content on CRF numbering and trial number, and raw data used for figures 4A and 4B. (ZIP 344 kb) [file 13063_2019_3322_MOESM1_ESM.zip]

Archive with 3 entries (3 files):
- 7B FOCUS4 Data Points Raw DataR2.pdf
- Tables 7A STAMPEDE Data Points Raw DataR2.pdf
- TRLS-D-18-00707 Appendices DM Adapting Platform ProtocolsR2.docx
